# Supplementary material for: Identification and Analysis of the Terpene Synthases (TPS) Gene Family in Camellia Based on Pan-Genome
Source: Genes (Basel). 2026 Jan 17;17(1):94. doi: 10.3390/genes17010094 (PMC12840929; doi:10.3390/genes17010094)
Supplement: Supplementary file 1 [file genes-17-00094-s001.zip]

Archive with 1 entries (1 files):
- genes-4107127-supplementary.xlsx
