# Supplementary material for: Identification and Analysis of the Terpene Synthases (TPS) Gene Family in Camellia Based on Pan-Genome
Source: Genes (Basel). 2026 Jan 17;17(1):94. doi: 10.3390/genes17010094 (PMC12840929; doi:10.3390/genes17010094)
Supplement: Supplementary file 1 [file genes-17-00094-s001.zip › genes-4107127-supplementary.xlsx]

## Sheet: S1
Table S1. Genome information
Species	Genome	Rename	Genome size (Gb)	N50 of contigs (kb)	Longest contigs (bp)	N50 of scaffolds (Mb)	GC content (%)	Average gene length (bp)	Gene density (per Mb)	Average CDS length (bp)	Average exon length (bp)	Repeat sequence length (Gb)	LAI score	Protein	Genome assembly level	Annotated to NR database	Annotated to PFAM database	Annotated to Interpro database	Annotated to KEGG database	Annotated to GO database	Transcription factors
C. sinensis	Yunkang10	YK10	2.57	19.96	164396	0.5	39.62	3290	14.35	990	237	1.75	5.29	36951	chromosome level	33978	24879	28982	26935	21583	1804
C. sinensis	Shuchazao(v2)	Shuchazao	2.94	600.46	2885680	167.11	38.25	4906	17.19	1086	245	2.55	12.45	50525	chromosome level	33.382	26436	30270	26604	23178	2486
C. sinensis	Biyun	Biyun	2.92	625.11	3909422	195.68	38.24	6263	12.55	1130	251	2.16	7.41	40808	chromosome level	45673	34110	39539	27668	26617	2884
C. sinensis	Longjing43	LJ43	3.26	271.33	2426329	143.85	38.67	10816	10.29	1205	226	2.3	9.58	33556	chromosome level	38951	29391	34141	30326	25285	2386
C. taliensis	Wild tea (DASZ)	DASZ	3.11	2589.77	16813527	204.21	38.98	8051	10.61	1139	212	2.72	10.08	33021	chromosome level	31839	25223	28364	25051	21554	1911
C. sinensis	Huangdan	HD	2.94	2610.56	20560000	213.27	38.82	5452	14.89	1092	342	2.08	16.16	43779	chromosome level	30659	23411	26801	23368	19967	2081
C. sinensis	Tieguanyin	TGY	3.06	1986.56	13710000	213.46	38.51	5651	13.99	1236	268	2.39	10.17	45901	chromosome level	38531	29669	32889	29283	24245	2495
C. oleifera	C.oleifera	COL	3	1200	19930000	186.43	40.55	7215	18.06	1016	210	2.36	12.45	54172	chromosome level	43595	35572	38960	35034	29229	3186
C. chekiangoleosa	C.chekiangoleosa	CCH	2.73	1921.46	12227748	185.25	39.23	4596	23.66	1125	280	2.16	11.53	64608	chromosome level	50618	37071	43834	39380	32263	3215
																64384	43199	49867	44526	35515	3336

## Sheet: S2
Table S2. Number of TPS genes in 9 Genome
Group	Species	TPS_number
Cultivate	YK10	12
Cultivate	Shuchazao	33
Cultivate	BY	38
Cultivate	LJ43	33
Cultivate	HD	36
Cultivate	TGY	54
Wild	COL	59
Wild	CCH	65
Wild	DASZ	51

## Sheet: S3
Table S3. Number of subfamily genes in 9 Genome
Species	TPS-a	TPS-b	TPS-c	TPS-e/f	TPS-g	Total
CCH	37	19	1	3	5	65
COL	20	28	1	5	5	59
DASZ	18	20	1	5	7	51
BY	13	15	0	3	7	38
HD	7	20	1	3	5	36
LJ43	12	13	1	3	4	33
shuchazao	12	9	1	4	7	33
YK10	4	3	1	0	4	12
TGY	17	22	1	7	7	54

## Sheet: S4
Table S4. Analyse of Physicochemical property in 9 Genome
Species	GeneID	Gene_Length	Exon	Number of Amino Acid	Molecular Weight	Theoretical pI	Instability Index	Aliphatic Index	Grand Average of Hydropathicity	Subfamily
COL	Contig111_G00008.t1-COL	28052	7	589	68045.69	6.25	39.36	90.25	-0.316	TPS-b
COL	Contig34_G00008.t1-COL	6401	7	555	63975.22	5.41	48.39	91.89	-0.317	TPS-a
COL	Contig53_G00015.t1-COL	6552	12	838	96729.52	5.93	41.9	88.69	-0.245	TPS-e/f
COL	Contig80_G00001.t1-COL	2861	6	479	55421.2	4.93	53.24	93.82	-0.196	TPS-a
COL	Contig80_G00003.t1-COL	10401	9	337	39449.56	5.41	49.38	94.99	-0.153	TPS-a
COL	Contig80_G00004.t1-COL	6020	3	197	23082.31	5.44	40.4	101.93	-0.177	TPS-a
COL	Contig80_G00006.t1-COL	3686	7	516	59660.09	5.2	46.07	97.09	-0.147	TPS-a
COL	Contig80_G00010.t1-COL	8793	7	554	64014.23	5.51	49.04	90.63	-0.322	TPS-a
YK10	CSA004334.1-YK10	14084	7	287	32630.16	5.57	42.11	98.89	-0.086	TPS-a
YK10	CSA005369.1-YK10	10980	4	335	38403.59	5.62	44.55	76.84	-0.515	TPS-g
YK10	CSA006772.1-YK10	4144	7	544	62418.95	5.7	45.94	84.98	-0.274	TPS-a
YK10	CSA008212.1-YK10	3989	7	600	69938.17	5.91	45.84	87.3	-0.354	TPS-b
YK10	CSA016735.1-YK10	4226	7	482	55439.87	5.43	41.11	80.54	-0.426	TPS-g
YK10	CSA019490.1-YK10	5027	12	808	92415.26	7.6	46.78	88.24	-0.237	TPS-g
YK10	CSA020011.1-YK10	2252	5	281	32244.8	4.62	38.85	92.99	-0.146	TPS-b
YK10	CSA020936.1-YK10	2804	8	502	56892.08	5.63	42.14	93.33	-0.145	TPS-g
YK10	CSA022343.1-YK10	1916	5	413	47906.13	5.52	46.62	93.05	-0.203	TPS-b
YK10	CSA026804.1-YK10	3069	6	519	59879.56	5.16	47.45	93.37	-0.285	TPS-a
YK10	CSA034089.1-YK10	3767	5	411	47275.47	5.1	39.39	96.76	-0.048	TPS-a
YK10	CSA036842.1-YK10	8134	15	843	96872.38	5.91	41.51	87	-0.348	TPS-c
shuchazao	CSS0000049.1-shuchazao	7206	7	585	67198.77	6.22	42.74	85.5	-0.369	TPS-g
shuchazao	CSS0000223.1-shuchazao	5393	7	575	66040.36	5.93	42.27	84.94	-0.379	TPS-g
shuchazao	CSS0002552.1-shuchazao	2904	6	510	58977.21	5.65	47.62	87.37	-0.248	TPS-a
shuchazao	CSS0004338.1-shuchazao	21415	8	272	30943.14	5.77	44.94	95	-0.138	TPS-a
shuchazao	CSS0004434.1-shuchazao	12319	15	782	88775.74	5.8	45.52	94.25	-0.058	TPS-e/f
shuchazao	CSS0005505.1-shuchazao	3290	7	566	65366.8	5.92	49.41	96.47	-0.206	TPS-a
shuchazao	CSS0006343.1-shuchazao	5257	7	569	65871.24	5.26	49.21	94.71	-0.23	TPS-a
shuchazao	CSS0007975.1-shuchazao	11722	7	568	65218.68	5.38	47.28	95.09	-0.264	TPS-a
shuchazao	CSS0010911.1-shuchazao	1874	4	281	32198.72	4.75	37.99	93.7	-0.153	TPS-b
shuchazao	CSS0012478.1-shuchazao	2580	6	513	59753.53	5.26	51.43	95.38	-0.203	TPS-a
shuchazao	CSS0012706.1-shuchazao	3856	7	545	62754.12	5.32	46.48	81.6	-0.405	TPS-g
shuchazao	CSS0013555.1-shuchazao	3734	6	391	44983.61	5.09	40.03	91.25	-0.124	TPS-a
shuchazao	CSS0013756.1-shuchazao	23906	7	570	66008.31	5.52	43.28	88.98	-0.368	TPS-b
shuchazao	CSS0013839.1-shuchazao	4401	8	561	64470.07	5.47	45.17	81.53	-0.437	TPS-g
shuchazao	CSS0015676.1-shuchazao	2805	8	491	55865	5.57	42.84	95.03	-0.122	TPS-g
shuchazao	CSS0018744.1-shuchazao	7726	15	833	95715.05	5.95	40.99	86.41	-0.354	TPS-c
shuchazao	CSS0019833.1-shuchazao	14486	8	513	59513.95	5.42	43.52	94.41	-0.214	TPS-a
shuchazao	CSS0023808.1-shuchazao	7995	14	781	88867.79	6.09	45.37	93.25	-0.168	TPS-e/f
shuchazao	CSS0024726.1-shuchazao	2989	4	281	32196.65	4.71	39.59	93.35	-0.185	TPS-b
shuchazao	CSS0024965.1-shuchazao	6704	7	558	64299.59	5.41	47.86	91.56	-0.319	TPS-a
shuchazao	CSS0025755.1-shuchazao	19568	8	559	64131.42	5.73	40.13	87.75	-0.216	TPS-b
shuchazao	CSS0027229.1-shuchazao	14968	7	583	67308.85	6.35	41.39	87.98	-0.327	TPS-b
shuchazao	CSS0027651.1-shuchazao	20393	9	556	64536.56	5.65	45.25	88.42	-0.382	TPS-b
shuchazao	CSS0029546.2-shuchazao	13786	14	791	89657.56	5.7	46.53	93.57	-0.148	TPS-e/f
shuchazao	CSS0031334.1-shuchazao	4087	9	464	53344.64	5.79	44.3	87.22	-0.347	TPS-g
shuchazao	CSS0031462.1-shuchazao	5616	7	567	65727.11	5.5	52.03	91.6	-0.25	TPS-a
shuchazao	CSS0034333.1-shuchazao	6238	14	776	88367.91	5.54	45.91	91.86	-0.19	TPS-e/f
shuchazao	CSS0039045.1-shuchazao	3252	9	516	59954.91	5.46	51.31	94.05	-0.175	TPS-a
shuchazao	CSS0040027.1-shuchazao	2841	10	480	54349.93	5.47	43.81	91.92	-0.188	TPS-g
shuchazao	CSS0044956.1-shuchazao	3657	7	557	64928.61	5.66	42.67	90.16	-0.346	TPS-b
shuchazao	CSS0045875.1-shuchazao	3821	7	584	68161.26	6.02	45.2	87.19	-0.335	TPS-b
shuchazao	CSS0047591.1-shuchazao	1768	4	343	40103.6	5.03	50.88	90.99	-0.398	TPS-a
shuchazao	CSS0047736.1-shuchazao	10626	7	617	72573.62	5.8	46.28	84.55	-0.522	TPS-b
DASZ	GWHPABKB000234-DASZ	5466	0	469	54663.53	5.49	51.18	92.71	-0.217	TPS-a
DASZ	GWHPABKB000235-DASZ	1448	0	329	38119.03	5.35	42.89	93.89	-0.096	TPS-a
DASZ	GWHPABKB004947-DASZ	5862	0	703	80939.96	6.49	45.39	92.35	-0.243	TPS-b
DASZ	GWHPABKB004949-DASZ	1134	0	261	30602.12	5.95	41.52	88.93	-0.31	TPS-b
DASZ	GWHPABKB004951-DASZ	14408	0	567	66838.91	5.66	41.74	84.8	-0.553	TPS-b
DASZ	GWHPABKB006397-DASZ	21183	0	549	63222.8	5.48	39.61	94.34	-0.374	TPS-b
DASZ	GWHPABKB007919-DASZ	4125	0	342	39430.6	5.56	31.29	96.14	-0.146	TPS-b
DASZ	GWHPABKB007923-DASZ	9400	0	1030	116450.8	7.48	45.71	82.39	-0.35	TPS-b
DASZ	GWHPABKB007926-DASZ	3876	0	332	38857.67	4.98	38	90.21	-0.217	TPS-b
DASZ	GWHPABKB008078-DASZ	10146	0	556	64498.87	5.63	44.3	92.09	-0.346	TPS-b
DASZ	GWHPABKB008081-DASZ	4104	0	600	69940.19	5.75	44.98	87.47	-0.35	TPS-b
DASZ	GWHPABKB008084-DASZ	296651	0	904	104375.81	5.43	44.27	87.62	-0.432	TPS-b
DASZ	GWHPABKB008089-DASZ	2197	0	376	43855.54	5.85	42.75	85.88	-0.293	TPS-b
DASZ	GWHPABKB010064-DASZ	63215	0	464	53732.82	5.45	39.72	81.98	-0.372	TPS-a
DASZ	GWHPABKB010206-DASZ	10920	0	625	71864.58	5.58	40.82	81.14	-0.425	TPS-a
DASZ	GWHPABKB010214-DASZ	6209	0	523	60546.86	5.18	41.1	88.18	-0.32	TPS-a
DASZ	GWHPABKB010217-DASZ	3128	0	252	29214.12	5.59	34.35	85.95	-0.37	TPS-a
DASZ	GWHPABKB013885-DASZ	8136	0	851	97927.89	6.57	43.24	84.92	-0.357	TPS-c
DASZ	GWHPABKB015480-DASZ	2401	0	300	34325.03	5.2	44.12	87.43	-0.255	TPS-a
DASZ	GWHPABKB015602-DASZ	3671	0	521	60271.2	5.15	46.87	94.88	-0.254	TPS-a
DASZ	GWHPABKB018785-DASZ	4166	0	567	66056.08	6.01	47.33	95.61	-0.201	TPS-a
DASZ	GWHPABKB020541-DASZ	4217	0	549	63018.42	5.44	45.65	81.89	-0.422	TPS-g
DASZ	GWHPABKB023037-DASZ	5695	0	641	74706.74	5.9	47.71	88.88	-0.366	TPS-b
DASZ	GWHPABKB023865-DASZ	20417	0	513	58410.69	5.76	40.94	88.79	-0.265	TPS-b
DASZ	GWHPABKB023866-DASZ	3352	0	259	30353.09	5.72	38.43	94.48	-0.144	TPS-b
DASZ	GWHPABKB023868-DASZ	12833	0	442	50919.36	5.74	38.39	90.02	-0.238	TPS-b
DASZ	GWHPABKB023876-DASZ	5330	0	387	44836.09	5.25	36.43	84.94	-0.319	TPS-b
DASZ	GWHPABKB026202-DASZ	6390	0	498	57600.28	5.53	41.98	91.29	-0.226	TPS-b
DASZ	GWHPABKB026309-DASZ	3244	0	396	46148.89	5.51	44.43	98.99	-0.196	TPS-a
DASZ	GWHPABKB026534-DASZ	1607	0	337	39435.6	5.29	48.11	95.46	-0.05	TPS-a
DASZ	GWHPABKB026537-DASZ	2507	0	410	47996.77	5.28	52.07	92.05	-0.266	TPS-a
DASZ	GWHPABKB026538-DASZ	2313	0	239	27812.99	5.67	52.74	99.16	-0.22	TPS-a
DASZ	GWHPABKB026540-DASZ	1831	0	398	46177.93	5.63	40.58	91.86	-0.188	TPS-a
DASZ	GWHPABKB026543-DASZ	3635	0	478	55812.71	5.73	50.81	92.85	-0.299	TPS-a
DASZ	GWHPABKB026801-DASZ	83575	0	1565	178828.94	6.23	48	91.83	-0.23	TPS-e/f
DASZ	GWHPABKB026873-DASZ	1967	0	340	39988.14	6.19	40.43	95.47	-0.213	TPS-a
DASZ	GWHPABKB026874-DASZ	4249	0	561	67098.65	6.28	30.55	70.62	-0.546	TPS-a
DASZ	GWHPABKB027088-DASZ	11744	0	665	75937.41	6.64	48.76	84.74	-0.38	TPS-b
DASZ	GWHPABKB029341-DASZ	3418	0	512	58776.41	5.22	41.81	83.03	-0.452	TPS-g
DASZ	GWHPABKB029639-DASZ	12080	0	797	91684.32	6.19	50.44	84.83	-0.58	TPS-b
DASZ	GWHPABKB029646-DASZ	3925	0	585	66142.94	5.06	43.2	84.99	-0.301	TPS-g
DASZ	GWHPABKB029647-DASZ	3306	0	388	44734.71	5.46	38.17	80.41	-0.405	TPS-g
DASZ	GWHPABKB029649-DASZ	4188	0	587	67280.34	5.51	44.65	82.4	-0.454	TPS-g
DASZ	GWHPABKB029659-DASZ	150209	0	559	64858.4	5.84	41.25	91.59	-0.288	TPS-b
DASZ	GWHPABKB029714-DASZ	16111	0	1042	119262.19	5.92	40.35	89.34	-0.239	TPS-e/f
DASZ	GWHPABKB030249-DASZ	6019	0	593	68121.72	5.91	43.05	85.48	-0.366	TPS-g
DASZ	GWHPABKB030282-DASZ	6732	0	553	63303.13	6.24	42.95	81.99	-0.407	TPS-g
DASZ	GWHPABKB030417-DASZ	4743	0	638	73947.97	5.52	42.64	90.8	-0.277	TPS-e/f
DASZ	GWHPABKB030433-DASZ	5009	0	834	95154.09	6.94	44.93	93.65	-0.147	TPS-e/f
DASZ	GWHPABKB030436-DASZ	5829	0	862	99931.34	6.22	43.99	91.62	-0.217	TPS-e/f
DASZ	GWHPABKB030520-DASZ	3080	0	484	56092.17	5.15	49.57	93.86	-0.32	TPS-a
LJ43	GWHPACFB000390-LJ43	5283	7	559	64892.25	5.56	51.36	91.34	-0.244	TPS-a
LJ43	GWHPACFB002643-LJ43	15019	7	458	54087.44	5.3	37.14	83.47	-0.538	TPS-b
LJ43	GWHPACFB002645-LJ43	3634	7	589	68345.46	5.84	46.04	92.19	-0.256	TPS-b
LJ43	GWHPACFB005265-LJ43	7686	15	843	96850.29	5.91	40.35	86.42	-0.354	TPS-c
LJ43	GWHPACFB006867-LJ43	13723	8	601	69239.78	6.07	40.83	92.2	-0.381	TPS-b
LJ43	GWHPACFB007251-LJ43	179865	8	634	73324.14	5.37	43.12	85.68	-0.47	TPS-b
LJ43	GWHPACFB007253-LJ43	2195	5	387	44797.51	5.54	39.15	86.2	-0.256	TPS-b
LJ43	GWHPACFB007258-LJ43	3833	7	600	69968.3	5.95	45.82	87.47	-0.335	TPS-b
LJ43	GWHPACFB010338-LJ43	1107	2	231	26733.84	6.39	46.04	98.44	-0.229	TPS-a
LJ43	GWHPACFB013211-LJ43	7483	7	490	56572.64	5.09	49.34	93.51	-0.199	TPS-a
LJ43	GWHPACFB013401-LJ43	6770	7	558	64222.47	5.4	47.88	89.64	-0.328	TPS-a
LJ43	GWHPACFB013403-LJ43	26493	8	635	73336.29	5.76	46.92	91.53	-0.233	TPS-a
LJ43	GWHPACFB018230-LJ43	3774	7	530	60978.2	5.42	45.82	82.25	-0.451	TPS-g
LJ43	GWHPACFB018423-LJ43	20338	8	559	64131.42	5.73	40.13	87.75	-0.216	TPS-b
LJ43	GWHPACFB018425-LJ43	15415	7	583	67413.95	6.25	43.12	88.15	-0.336	TPS-b
LJ43	GWHPACFB018428-LJ43	30017	7	560	64612.02	6.25	37.14	89.5	-0.319	TPS-b
LJ43	GWHPACFB018435-LJ43	44098	6	508	58779.21	6.13	45.46	85.79	-0.407	TPS-b
LJ43	GWHPACFB021700-LJ43	5010	6	573	64889.37	5.32	50.47	85.25	-0.409	TPS-a
LJ43	GWHPACFB021841-LJ43	6640	12	838	96947.66	5.83	41.46	87.64	-0.27	TPS-e/f
LJ43	GWHPACFB022018-LJ43	3622	7	576	66551.09	5.68	52.75	91.75	-0.284	TPS-a
LJ43	GWHPACFB022587-LJ43	6262	7	546	62774.12	5.36	42.93	83.22	-0.458	TPS-g
LJ43	GWHPACFB022593-LJ43	32219	7	570	65936.2	5.28	41.45	95.81	-0.299	TPS-b
LJ43	GWHPACFB023636-LJ43	7419	7	551	64249.18	5.12	49.17	90.96	-0.287	TPS-a
LJ43	GWHPACFB023637-LJ43	53277	8	610	70613.7	5.81	50.52	92.82	-0.286	TPS-a
LJ43	GWHPACFB024195-LJ43	7417	7	553	64088.2	5.33	49.12	90.98	-0.345	TPS-a
LJ43	GWHPACFB024450-LJ43	6630	6	462	53379.49	5.7	49.97	90.54	-0.27	TPS-a
LJ43	GWHPACFB024451-LJ43	6138	7	503	58220	5.1	53.44	86.86	-0.244	TPS-a
LJ43	GWHPACFB026905-LJ43	3332	6	490	56220.29	6.14	37.59	91.53	-0.272	TPS-g
LJ43	GWHPACFB027034-LJ43	3719	7	470	54927.92	5.4	41.68	92.74	-0.277	TPS-b
LJ43	GWHPACFB027336-LJ43	4843	13	763	86637.04	5.52	47.24	94.31	-0.165	TPS-e/f
LJ43	GWHPACFB027875-LJ43	23311	6	394	46741.3	5.49	46.38	86.14	-0.427	TPS-b
LJ43	GWHPACFB029544-LJ43	4598	12	810	93848.19	6.08	44.38	91.48	-0.208	TPS-e/f
LJ43	GWHPACFB031053-LJ43	4014	6	465	53163.56	5.84	40.17	89.98	-0.312	TPS-g
BY	GWHPAMJR007476-BY	6281	4	1218	137048.09	8.79	51.1	86.33	-0.133	TPS-b
BY	GWHPAMJR011467-BY	14616	6	588	64531.56	6.23	59.25	77.62	-0.251	TPS-e/f
BY	GWHPAMJR012004-BY	14458	7	497	57497.85	5.78	39.45	91.23	-0.253	TPS-b
BY	GWHPAMJR012060-BY	10352	4	274	31777.57	5.7	34.24	93.94	-0.219	TPS-b
BY	GWHPAMJR013947-BY	3295	7	461	53013.16	5.19	45.57	94.53	-0.167	TPS-a
BY	GWHPAMJR014137-BY	7177	7	476	54988.48	6.22	42.67	92	-0.272	TPS-e/f
BY	GWHPAMJR014313-BY	4115	8	622	72082.72	5.86	49.28	94.98	-0.22	TPS-a
BY	GWHPAMJR014618-BY	12854	5	353	40587.06	5.04	44.9	82.04	-0.388	TPS-g
BY	GWHPAMJR014619-BY	6842	7	434	50175.59	5.83	40.13	87.14	-0.316	TPS-g
BY	GWHPAMJR014620-BY	14232	7	575	65910.13	6.11	41.81	83.77	-0.384	TPS-g
BY	GWHPAMJR014622-BY	7635	7	575	65940.11	6.04	41.4	83.44	-0.394	TPS-g
BY	GWHPAMJR015038-BY	4297	11	729	83888.02	6.26	39.93	90.56	-0.186	TPS-e/f
BY	GWHPAMJR015245-BY	6763	6	494	56924.06	5.46	39.61	87.63	-0.244	TPS-a
BY	GWHPAMJR015246-BY	8715	6	385	44490.09	5.41	44.88	89.69	-0.312	TPS-b
BY	GWHPAMJR015248-BY	7371	4	284	32720.53	6.03	36.31	89.3	-0.342	TPS-b
BY	GWHPAMJR015257-BY	3957	7	559	64248.78	5.39	48.5	82.88	-0.388	TPS-g
BY	GWHPAMJR015258-BY	4034	8	518	59409.25	5.64	42.87	84.32	-0.371	TPS-g
BY	GWHPAMJR015259-BY	4011	8	511	58977.89	5.36	45.11	82.45	-0.456	TPS-g
BY	GWHPAMJR022821-BY	3680	5	347	40805.01	7.14	40.72	86.25	-0.519	TPS-b
BY	GWHPAMJR025043-BY	16187	11	733	83850.21	5.12	57.23	86.17	-0.203	TPS-a
BY	GWHPAMJR025046-BY	1434	3	214	25176.9	4.81	50.45	99.86	-0.113	TPS-a
BY	GWHPAMJR025047-BY	3436	7	549	63237.98	5.58	50.89	88.09	-0.261	TPS-a
BY	GWHPAMJR025423-BY	14917	6	430	49474.54	5.06	47.76	88.65	-0.274	TPS-a
BY	GWHPAMJR025441-BY	5507	7	567	65752.17	5.56	51.72	90.92	-0.256	TPS-a
BY	GWHPAMJR029566-BY	3634	6	506	58556.19	5.54	45.69	90.93	-0.282	TPS-b
BY	GWHPAMJR030164-BY	2211	5	340	40390.4	5.15	42.61	98.38	-0.351	TPS-b
BY	GWHPAMJR030165-BY	756	2	219	25790.9	5.24	42.05	105.94	-0.098	TPS-b
BY	GWHPAMJR030168-BY	3668	6	417	48785.23	6.21	36.24	92.83	-0.379	TPS-b
BY	GWHPAMJR030177-BY	24971	7	518	58584.14	5.96	44.7	89.83	-0.275	TPS-b
BY	GWHPAMJR030182-BY	12685	5	328	37804.48	7.04	37.57	80.61	-0.379	TPS-b
BY	GWHPAMJR030192-BY	4115	6	466	54396.73	7.2	44.5	88.11	-0.383	TPS-b
BY	GWHPAMJR033975-BY	10021	9	534	60710.81	5.48	49.48	82.92	-0.367	TPS-a
BY	GWHPAMJR033980-BY	6889	7	496	57402.38	5.5	45.92	87.32	-0.333	TPS-a
BY	GWHPAMJR033983-BY	6153	5	416	47716.4	5.19	38.03	92.6	-0.245	TPS-a
BY	GWHPAMJR034034-BY	24477	13	1087	121168.9	5.89	36.98	84.22	-0.31	TPS-a
BY	GWHPAMJR039443-BY	6613	5	328	37527.09	5.71	48.43	100.79	-0.19	TPS-a
BY	GWHPAMJR040146-BY	8548	7	613	70493.3	5.92	41.3	85.87	-0.349	TPS-b
BY	GWHPAMJR040147-BY	4859	6	470	54511.09	5.33	44.1	86.3	-0.33	TPS-b
TGY	GWHPASIV000589-TGY	1445	4	333	38925.01	5.36	49.32	93.93	-0.072	TPS-a
TGY	GWHPASIV000590-TGY	19359	12	637	73668.13	6.01	52.66	91.18	-0.286	TPS-a
TGY	GWHPASIV006877-TGY	7974	7	557	64195.34	5.23	46.85	91.02	-0.313	TPS-a
TGY	GWHPASIV007294-TGY	5076	8	530	61768.47	5.63	51.44	92.72	-0.314	TPS-a
TGY	GWHPASIV011261-TGY	4046	10	342	39249.65	6.77	48.41	77.51	-0.505	TPS-g
TGY	GWHPASIV015522-TGY	37073	6	454	52011.57	5.57	53.22	84.87	-0.297	TPS-a
TGY	GWHPASIV015687-TGY	2829	6	245	28488.85	5.58	44.8	89.59	-0.129	TPS-e/f
TGY	GWHPASIV016426-TGY	19316	7	607	69961.01	5.79	42.81	89.47	-0.289	TPS-b
TGY	GWHPASIV016427-TGY	8125	8	460	52523.3	5.34	38.87	92.43	-0.171	TPS-b
TGY	GWHPASIV016441-TGY	8466	6	377	43835.53	5.77	39.1	99.07	-0.138	TPS-b
TGY	GWHPASIV016442-TGY	15299	7	583	67394.99	6.33	44.08	88.49	-0.329	TPS-b
TGY	GWHPASIV016444-TGY	19154	8	558	63970.29	5.73	37.21	87.72	-0.216	TPS-b
TGY	GWHPASIV021801-TGY	5375	8	379	43151.86	5.43	44.06	89.08	-0.225	TPS-e/f
TGY	GWHPASIV021804-TGY	5056	13	755	85661.95	5.46	44.71	95.31	-0.136	TPS-e/f
TGY	GWHPASIV022172-TGY	3393	7	574	66238.46	5.53	50.35	87.65	-0.251	TPS-a
TGY	GWHPASIV022173-TGY	10737	9	705	81142.7	5.84	50	92.13	-0.235	TPS-a
TGY	GWHPASIV022174-TGY	4295	8	464	54178.15	5.43	51.42	92.22	-0.209	TPS-a
TGY	GWHPASIV022176-TGY	6824	6	498	57739.44	5.51	45.66	90.46	-0.218	TPS-a
TGY	GWHPASIV022649-TGY	1447	4	337	39219.17	5.2	43.03	95.16	-0.072	TPS-a
TGY	GWHPASIV022765-TGY	7919	7	498	57605.23	5.52	42	89.92	-0.247	TPS-b
TGY	GWHPASIV022766-TGY	15986	6	567	62377.76	5.28	55.12	90.65	-0.283	TPS-b
TGY	GWHPASIV023333-TGY	11926	8	587	67954.48	5.41	47.83	92.15	-0.248	TPS-a
TGY	GWHPASIV023334-TGY	16702	9	688	79617.41	5.31	47.1	94.36	-0.176	TPS-a
TGY	GWHPASIV025037-TGY	3626	9	430	49499.97	4.97	46.64	87.28	-0.377	TPS-g
TGY	GWHPASIV025258-TGY	4294	7	551	63131.35	5.15	42.46	82.65	-0.392	TPS-g
TGY	GWHPASIV025261-TGY	4249	7	550	62973.2	5.16	45.77	81.04	-0.417	TPS-g
TGY	GWHPASIV025269-TGY	8527	7	550	63929.32	5.77	41.53	93.25	-0.292	TPS-b
TGY	GWHPASIV025271-TGY	8586	7	560	65037.51	5.73	42.98	92.29	-0.303	TPS-b
TGY	GWHPASIV025607-TGY	13930	13	887	102189.99	5.43	40.51	88.16	-0.221	TPS-e/f
TGY	GWHPASIV026535-TGY	3908	8	572	66123.63	5.61	51.44	93.74	-0.267	TPS-a
TGY	GWHPASIV026754-TGY	8096	7	575	65982.2	6.11	42.4	83.44	-0.395	TPS-g
TGY	GWHPASIV026759-TGY	7528	8	546	62740.43	5.93	42.99	81.47	-0.432	TPS-g
TGY	GWHPASIV026760-TGY	5440	7	551	63050.92	6.14	42.38	86.13	-0.354	TPS-g
TGY	GWHPASIV026864-TGY	4866	11	746	86174.64	6.66	43.02	93.83	-0.207	TPS-e/f
TGY	GWHPASIV026865-TGY	28355	11	615	70584.91	6.04	44.18	84.39	-0.154	TPS-e/f
TGY	GWHPASIV026881-TGY	6375	12	838	96816.59	5.92	42.24	88.34	-0.255	TPS-e/f
TGY	GWHPASIV033546-TGY	13426	8	692	79680.43	4.97	43.87	88.48	-0.401	TPS-b
TGY	GWHPASIV033550-TGY	16276	3	262	31054.43	5.02	44.17	91.22	-0.421	TPS-b
TGY	GWHPASIV033554-TGY	18214	7	617	72508.62	5.8	45.57	86.29	-0.482	TPS-b
TGY	GWHPASIV033555-TGY	15142	7	568	66787.82	5.62	41.37	85.83	-0.532	TPS-b
TGY	GWHPASIV033558-TGY	12309	7	617	72393.4	5.7	45.84	85.66	-0.492	TPS-b
TGY	GWHPASIV033560-TGY	10314	7	568	67097.12	5.58	42.75	83.45	-0.578	TPS-b
TGY	GWHPASIV035459-TGY	7901	15	843	96801.3	5.91	41.84	87	-0.342	TPS-c
TGY	GWHPASIV036252-TGY	24007	7	549	63246.9	5.49	41.49	93.81	-0.371	TPS-b
TGY	GWHPASIV038958-TGY	6345	7	557	65197.92	5.37	43.43	91.56	-0.335	TPS-b
TGY	GWHPASIV038962-TGY	3639	6	473	55366.63	5.74	36.78	91.73	-0.402	TPS-b
TGY	GWHPASIV038967-TGY	8880	8	534	62205.31	5.51	38.17	87.13	-0.335	TPS-b
TGY	GWHPASIV038975-TGY	3725	7	570	66474.13	5.67	40.45	85.39	-0.375	TPS-b
TGY	GWHPASIV038979-TGY	6185	5	383	44269.56	6.38	41.65	81.78	-0.44	TPS-b
TGY	GWHPASIV038990-TGY	3839	7	600	69979.27	6.07	45.21	87.3	-0.356	TPS-b
TGY	GWHPASIV040975-TGY	14646	8	465	53771.41	5.26	41.24	87.2	-0.275	TPS-a
TGY	GWHPASIV041017-TGY	6143	6	523	60550.85	5.18	40.93	88.37	-0.319	TPS-a
TGY	GWHPASIV041022-TGY	29249	15	1388	156278.01	6.79	33.62	83.64	-0.217	TPS-a
TGY	GWHPASIV044929-TGY	4110	8	442	50755.68	5.18	46.54	88.24	-0.312	TPS-a
HD	GWHTAZTZ000619-HD	5454	7	567	65657.02	5.55	51.62	90.92	-0.253	TPS-a
HD	GWHTAZTZ006495-HD	6431	7	553	63956.17	5.31	46.88	90.98	-0.319	TPS-a
HD	GWHTAZTZ010496-HD	4183	7	551	63223.63	5.31	45.44	83.01	-0.412	TPS-g
HD	GWHTAZTZ015472-HD	10311	8	574	66060.17	5.48	42.47	87.65	-0.365	TPS-b
HD	GWHTAZTZ015476-HD	2839	4	268	31365.92	4.92	44.63	87.31	-0.342	TPS-b
HD	GWHTAZTZ015477-HD	3273	5	435	49978.36	5.26	37.92	91.93	-0.203	TPS-b
HD	GWHTAZTZ015478-HD	9144	7	607	70058.05	5.92	40.31	87.22	-0.33	TPS-b
HD	GWHTAZTZ015495-HD	7867	6	505	58454.97	5.71	39.27	93.07	-0.247	TPS-b
HD	GWHTAZTZ015497-HD	15375	7	583	67479.04	6.18	42.26	87.65	-0.333	TPS-b
HD	GWHTAZTZ015499-HD	22735	7	585	66979.38	5.34	40.1	88.68	-0.232	TPS-b
HD	GWHTAZTZ015500-HD	18434	7	582	66779.24	5.5	38.18	88.47	-0.233	TPS-b
HD	GWHTAZTZ020866-HD	6480	14	791	89630.49	5.66	47.05	93.57	-0.144	TPS-e/f
HD	GWHTAZTZ021235-HD	3288	7	574	66299.7	5.56	52.59	88.66	-0.225	TPS-a
HD	GWHTAZTZ021812-HD	17558	7	493	57068.5	5.46	42.93	91.22	-0.248	TPS-b
HD	GWHTAZTZ022364-HD	5255	7	569	65742.08	5.22	49.45	94.89	-0.218	TPS-a
HD	GWHTAZTZ024251-HD	8614	7	560	65037.51	5.73	42.98	92.29	-0.303	TPS-b
HD	GWHTAZTZ024252-HD	8636	7	556	64551.05	5.77	41.04	92.25	-0.297	TPS-b
HD	GWHTAZTZ024260-HD	4147	7	547	62639.85	5.16	45.77	81.66	-0.411	TPS-g
HD	GWHTAZTZ024265-HD	4413	7	548	62797.06	5.37	43.25	83.28	-0.397	TPS-g
HD	GWHTAZTZ025327-HD	3987	7	572	66243.7	5.59	48.7	92.88	-0.275	TPS-a
HD	GWHTAZTZ025526-HD	7541	7	575	65867.06	5.97	41.62	83.95	-0.378	TPS-g
HD	GWHTAZTZ025527-HD	5911	7	575	66040.36	5.93	42.27	84.94	-0.379	TPS-g
HD	GWHTAZTZ025620-HD	4670	12	826	95770.51	6.22	44.11	92.42	-0.215	TPS-e/f
HD	GWHTAZTZ025640-HD	6617	12	838	96886.54	5.78	42.62	88.22	-0.261	TPS-e/f
HD	GWHTAZTZ025836-HD	2882	6	502	57708.19	5.17	46.62	97.69	-0.192	TPS-a
HD	GWHTAZTZ031895-HD	3765	7	589	68345.46	5.84	46.04	92.19	-0.256	TPS-b
HD	GWHTAZTZ031898-HD	15258	7	617	72458.54	5.78	47.08	84.39	-0.5	TPS-b
HD	GWHTAZTZ031900-HD	13341	7	617	72508.62	5.8	45.57	86.29	-0.482	TPS-b
HD	GWHTAZTZ033690-HD	7611	15	839	96439.77	5.91	40.83	86.02	-0.362	TPS-c
HD	GWHTAZTZ034411-HD	5743	6	499	57769.51	7.28	40.62	83.47	-0.675	TPS-b
HD	GWHTAZTZ037074-HD	2791	6	483	56400.66	5.85	37.72	81.76	-0.416	TPS-b
HD	GWHTAZTZ037091-HD	6824	6	449	52454.96	5.37	41.57	84.94	-0.403	TPS-b
HD	GWHTAZTZ037092-HD	6826	6	449	52450.91	5.37	42	84.5	-0.417	TPS-b
HD	GWHTAZTZ037137-HD	3806	8	430	50684.32	5.83	38.42	91.63	-0.34	TPS-b
HD	GWHTAZTZ037139-HD	3804	8	478	56419.88	6.31	43.58	89.75	-0.456	TPS-b
HD	GWHTAZTZ039322-HD	6018	6	523	60546.86	5.18	41.1	88.18	-0.32	TPS-a
CCH	GWHTBGBN000924-CCH	3732	6	551	63968.06	5.35	52.86	91.8	-0.262	TPS-a
CCH	GWHTBGBN007579-CCH	4321	6	456	54376.94	5.54	47.11	85.94	-0.526	TPS-b
CCH	GWHTBGBN008874-CCH	3562	3	585	68509	6.05	49.83	92.19	-0.241	TPS-b
CCH	GWHTBGBN008875-CCH	515	1	586	68638.12	5.98	50.22	92.03	-0.247	TPS-b
CCH	GWHTBGBN009272-CCH	5334	9	593	68296.32	6.03	45.74	87.94	-0.296	TPS-b
CCH	GWHTBGBN009275-CCH	10848	19	404	47555.21	5.64	43.97	90.79	-0.497	TPS-b
CCH	GWHTBGBN012566-CCH	260	1	592	68330.84	6.05	39.09	92.75	-0.38	TPS-b
CCH	GWHTBGBN012567-CCH	260	1	616	71027.83	5.88	40.05	91.83	-0.393	TPS-b
CCH	GWHTBGBN015656-CCH	23921	12	407	47136.05	4.92	45.14	85.11	-0.272	TPS-b
CCH	GWHTBGBN015674-CCH	13655	8	578	66784.1	5.37	44.76	90.28	-0.346	TPS-b
CCH	GWHTBGBN015679-CCH	1725	5	595	68839.4	5.35	46.14	88.84	-0.37	TPS-b
CCH	GWHTBGBN015694-CCH	1467	2	522	61358.19	5.27	43.38	88.56	-0.366	TPS-b
CCH	GWHTBGBN020097-CCH	15826	40	521	60314.53	5.11	39.79	85.91	-0.318	TPS-a
CCH	GWHTBGBN020099-CCH	3844	5	554	64018.85	5.42	39.11	85.2	-0.343	TPS-a
CCH	GWHTBGBN025903-CCH	8966	9	874	100599.71	5.91	42.45	86.69	-0.346	TPS-c
CCH	GWHTBGBN027049-CCH	3739	2	572	66268.95	5.66	48.1	94.76	-0.237	TPS-a
CCH	GWHTBGBN027059-CCH	5994	6	533	61291.03	5.54	45.73	95.46	-0.243	TPS-a
CCH	GWHTBGBN027068-CCH	804	2	581	67453.64	5.37	55.35	88.09	-0.365	TPS-a
CCH	GWHTBGBN027079-CCH	7920	16	637	73854.22	6.27	54.19	87.06	-0.385	TPS-a
CCH	GWHTBGBN040417-CCH	470	1	567	65723.24	5.54	48.73	90.74	-0.261	TPS-a
CCH	GWHTBGBN040419-CCH	4706	5	567	65696.13	5.44	50.52	90.41	-0.263	TPS-a
CCH	GWHTBGBN040421-CCH	353	1	567	65696.13	5.44	50.52	90.41	-0.263	TPS-a
CCH	GWHTBGBN040422-CCH	1572	3	567	65696.13	5.44	50.52	90.41	-0.263	TPS-a
CCH	GWHTBGBN040424-CCH	1586	3	567	65728.19	5.44	50.39	89.89	-0.267	TPS-a
CCH	GWHTBGBN040425-CCH	3943	6	567	65726.16	5.44	50.52	90.23	-0.268	TPS-a
CCH	GWHTBGBN044185-CCH	1847	3	428	49043.14	5.36	33.57	87.5	-0.193	TPS-b
CCH	GWHTBGBN044187-CCH	1587	5	583	67453.9	6.11	43.92	86.98	-0.337	TPS-b
CCH	GWHTBGBN044203-CCH	5260	8	660	75806.21	5.69	41.51	86.27	-0.339	TPS-b
CCH	GWHTBGBN045318-CCH	3731	8	206	24475.93	5.63	57.49	83.4	-0.377	TPS-a
CCH	GWHTBGBN047942-CCH	403	2	324	38234.09	4.99	49.23	99.63	-0.052	TPS-a
CCH	GWHTBGBN047943-CCH	2384	3	160	18526.15	4.81	43.79	101.81	-0.055	TPS-a
CCH	GWHTBGBN047945-CCH	16120	48	567	65699.21	5.5	47.64	93.17	-0.248	TPS-a
CCH	GWHTBGBN048808-CCH	2107	12	549	63534.93	6.01	41.82	92.77	-0.27	TPS-b
CCH	GWHTBGBN049011-CCH	3609	9	399	46206.08	5.38	49.41	92.38	-0.29	TPS-a
CCH	GWHTBGBN049309-CCH	485	1	560	64191.35	5.41	48.4	90.71	-0.321	TPS-a
CCH	GWHTBGBN049811-CCH	1658	2	557	64035.25	5.45	45.46	92.6	-0.31	TPS-a
CCH	GWHTBGBN049812-CCH	1523	3	503	57819.4	5.34	47.14	95.77	-0.206	TPS-a
CCH	GWHTBGBN049817-CCH	23090	4	515	59766.52	5.33	47.31	96.5	-0.186	TPS-a
CCH	GWHTBGBN049820-CCH	13036	18	228	27175.34	5.92	44.64	100.48	-0.181	TPS-a
CCH	GWHTBGBN049821-CCH	3398	2	328	38120.66	6.46	51.28	98.45	-0.25	TPS-a
CCH	GWHTBGBN049824-CCH	305	1	461	53878.1	8.08	46.19	93.88	-0.259	TPS-a
CCH	GWHTBGBN049825-CCH	917	3	569	66191.8	5.67	47	93.02	-0.179	TPS-a
CCH	GWHTBGBN049830-CCH	1906	3	470	53994.48	4.89	47.2	97.26	-0.229	TPS-a
CCH	GWHTBGBN049831-CCH	6240	5	404	46837.44	5.42	48.62	97	-0.359	TPS-a
CCH	GWHTBGBN049835-CCH	2021	4	787	90407.75	5.92	43.26	93.13	-0.091	TPS-a
CCH	GWHTBGBN056060-CCH	2203	2	474	54183.28	5.28	45.01	100.76	-0.162	TPS-a
CCH	GWHTBGBN056337-CCH	4120	2	577	66522.41	5.27	45.95	85.2	-0.22	TPS-e/f
CCH	GWHTBGBN056368-CCH	7361	15	828	96153.03	6.31	44.26	90.1	-0.244	TPS-e/f
CCH	GWHTBGBN056529-CCH	16153	5	575	66150.47	6.04	42.67	84.59	-0.392	TPS-g
CCH	GWHTBGBN056531-CCH	2928	2	577	66469.79	5.81	44.5	83.48	-0.398	TPS-g
CCH	GWHTBGBN058242-CCH	13078	5	858	98448.51	6.09	42.36	89.35	-0.194	TPS-e/f
CCH	GWHTBGBN058553-CCH	1658	5	436	50183.99	5.4	43.22	79.2	-0.434	TPS-g
CCH	GWHTBGBN058554-CCH	4249	6	566	64724.06	5.12	44.41	80.81	-0.399	TPS-g
CCH	GWHTBGBN058560-CCH	27414	4	604	68767.44	5.13	44.67	91.74	-0.199	TPS-g
CCH	GWHTBGBN058565-CCH	212	1	551	63931.87	5.21	45.24	92.74	-0.354	TPS-b
CCH	GWHTBGBN058566-CCH	1418	3	572	66352.67	5.34	45.38	92.92	-0.329	TPS-b
CCH	GWHTBGBN058568-CCH	2365	3	559	64845.39	5.95	41.39	91.93	-0.295	TPS-b
CCH	GWHTBGBN058575-CCH	55045	27	572	66287.84	5.57	41.9	93.58	-0.297	TPS-b
CCH	GWHTBGBN059213-CCH	5811	4	503	58233.43	5.24	44.18	91.63	-0.215	TPS-a
CCH	GWHTBGBN059216-CCH	443	1	864	99775.05	5.24	53.09	91.64	-0.252	TPS-a
CCH	GWHTBGBN059217-CCH	4612	8	194	22516.28	4.44	56.55	79.9	-0.426	TPS-a
CCH	GWHTBGBN059227-CCH	293	1	255	29786	4.78	56.27	92.51	-0.298	TPS-a
CCH	GWHTBGBN059228-CCH	242	1	677	78064.68	6.16	46.99	94.87	-0.271	TPS-a
CCH	GWHTBGBN059233-CCH	2466	3	574	66562.89	5.66	50.19	88.47	-0.255	TPS-a
CCH	GWHTBGBN059238-CCH	2477	2	454	52784.59	5.89	42.83	90.77	-0.192	TPS-a
COL	LG01_G00696.t1-COL	1021	2	261	30843.65	5.12	42.13	101.61	-0.048	TPS-a
COL	LG01_G00698.t1-COL	3197	6	465	54275.17	5.3	51.13	93.51	-0.224	TPS-a
COL	LG06_G01496.t1-COL	11469	7	571	65923.38	6.16	40.75	85.88	-0.327	TPS-b
COL	LG06_G01497.t1-COL	11666	6	533	61097.69	5.75	46.13	89.08	-0.328	TPS-b
COL	LG06_G01499.t1-COL	24456	7	504	58227.38	5.45	35.39	88.81	-0.321	TPS-b
COL	LG06_G01500.t1-COL	11113	5	381	43515.05	6.24	43.7	92.41	-0.249	TPS-b
COL	LG06_G01501.t1-COL	7984	7	591	68109.7	5.89	43	88.12	-0.349	TPS-b
COL	LG06_G01511.t1-COL	3048	5	399	45769.49	5.61	32.94	92.16	-0.164	TPS-b
COL	LG06_G01513.t1-COL	9266	4	333	38840.21	6.24	44.75	83.48	-0.444	TPS-b
COL	LG06_G01516.t1-COL	18249	7	583	67362.87	6.18	43.19	87.82	-0.325	TPS-b
COL	LG06_G01517.t1-COL	12885	7	583	66778.28	5.45	39.4	87.15	-0.25	TPS-b
COL	LG07_G01680.t1-COL	8996	9	763	88409.77	5.2	49.79	95.31	-0.136	TPS-a
COL	LG07_G01683.t1-COL	8765	9	619	71733.03	5.28	46.69	93.7	-0.239	TPS-a
COL	LG07_G02400.t1-COL	7435	7	549	63620	6.01	41.51	92.93	-0.262	TPS-b
COL	LG07_G02601.t1-COL	4817	7	567	66155.79	5.53	45.72	91.76	-0.253	TPS-a
COL	LG07_G02893.t1-COL	6111	7	555	64068.19	5.32	48.14	91.55	-0.319	TPS-a
COL	LG07_G02899.t1-COL	6815	7	558	64230.29	5.35	48.29	89.12	-0.345	TPS-a
COL	LG07_G03262.t1-COL	6505	7	552	63501.51	5.31	46.54	91.49	-0.307	TPS-a
COL	LG07_G03263.t1-COL	2854	6	513	59447.86	5.08	52.57	93.49	-0.221	TPS-a
COL	LG07_G03265.t1-COL	3069	7	574	66296.62	5.55	51.68	88.14	-0.239	TPS-a
COL	LG07_G03694.t1-COL	6327	14	791	89403.11	5.35	45.52	94.8	-0.129	TPS-e/f
COL	LG09_G00470.t1-COL	5524	7	572	66191.75	5.56	41.48	93.25	-0.286	TPS-b
COL	LG09_G00471.t1-COL	57103	7	509	59110.31	6.66	42.18	97.07	-0.16	TPS-b
COL	LG09_G00640.t1-COL	4881	12	835	96120	6.07	42.18	88.63	-0.197	TPS-e/f
COL	LG09_G01718.t1-COL	21919	9	711	81375	6.03	42.03	85.43	-0.415	TPS-g
COL	LG09_G01721.t1-COL	30689	10	558	64334.32	5.47	43.8	81.74	-0.396	TPS-g
COL	LG09_G01724.t1-COL	12246	7	575	66056.44	6.04	44.12	83.6	-0.39	TPS-g
COL	LG09_G01729.t1-COL	6615	7	575	65957.35	6	44	84.1	-0.377	TPS-g
COL	LG09_G01732.t1-COL	12314	7	522	60606.23	5.81	42.17	81.61	-0.432	TPS-g
COL	LG09_G01839.t1-COL	12627	12	846	98240.65	6.9	47.04	91.63	-0.229	TPS-e/f
COL	LG09_G01865.t1-COL	6323	12	838	96745.47	5.9	41.01	88.1	-0.25	TPS-e/f
COL	LG09_G02112.t1-COL	5787	7	557	63817.42	5.34	44.14	97.83	-0.2	TPS-a
COL	LG10_G01607.t1-COL	23004	7	617	72238.22	5.88	46.36	84.7	-0.494	TPS-b
COL	LG10_G02986.t1-COL	12156	9	796	91772.81	8.31	46.12	82.56	-0.512	TPS-b
COL	LG10_G02989.t1-COL	8628	7	616	72316.5	5.94	47.12	85.8	-0.484	TPS-b
COL	LG10_G02993.t1-COL	27795	7	422	50106.4	5.59	39.67	94.5	-0.437	TPS-b
COL	LG11_G00232.t1-COL	46612	7	563	64947.96	5.9	39.51	95.63	-0.365	TPS-b
COL	LG12_G02308.t1-COL	3874	7	458	52933.74	6.17	43.82	91.31	-0.336	TPS-b
COL	LG12_G02312.t1-COL	3283	7	592	68393.41	5.69	39.66	93.07	-0.267	TPS-b
COL	LG12_G02314.t1-COL	6043	3	193	21691.97	5.01	37.93	79.84	-0.328	TPS-b
COL	LG12_G02324.t1-COL	3729	7	559	65057.43	6.16	41.77	85.49	-0.388	TPS-b
COL	LG12_G02336.t1-COL	27284	7	481	55780.48	5.11	40.71	88.21	-0.413	TPS-b
COL	LG12_G02338.t1-COL	10373	7	594	68894.4	5.39	45.55	88.18	-0.381	TPS-b
COL	LG12_G02341.t1-COL	3732	7	592	68974.99	5.9	43.18	84.68	-0.38	TPS-b
COL	LG12_G02345.t1-COL	3342	6	404	47480.53	5.38	41.11	91.96	-0.371	TPS-b
COL	LG12_G02348.t1-COL	5658	7	525	60969.8	5.27	38.85	88.78	-0.349	TPS-b
COL	LG12_G02351.t1-COL	8861	8	525	61225.02	5.31	42.67	89.35	-0.353	TPS-b
COL	LG13_G02760.t1-COL	6426	6	496	57497.37	5.2	37.97	87.1	-0.317	TPS-a
COL	LG13_G02761.t1-COL	9962	6	478	55143.76	5.07	33.58	90.36	-0.247	TPS-a
COL	LG13_G02763.t1-COL	6484	6	520	60651	5.26	39.5	85.5	-0.352	TPS-a
COL	LG15_G00483.t1-COL	8362	15	843	96908.42	5.97	42.17	87.22	-0.351	TPS-c

## Sheet: S5
Table S5. Analyse of CV in submfaily
Subfamily	Mean_GeneLength	CV_GeneLength(%)	Mean_Exon	CV_Exon(%)	Mean_ProteinLength(aa)	CV_ProteinLength(%)
TPS-a	6926.86	124.23	5.89	97.51	504.9	30.41
TPS-b	14723.1	210.28	5.66	60.76	522.21	26.01
TPS-c	8065.25	5.55	12.38	43.82	846.12	1.46
TPS-ef	10412.1	135.25	9.52	53.27	775.94	27.06
TPS-g	6981.12	85.07	6.16	47.89	533.16	15.18

## Sheet: S6
Table S6. Number of genes in per OGGs
Orthogroup	Orthogroup	BY	CCH	COL	DASZ	HD	LJ43	TGY	YK10	shuchazao
OG0000000	CsiCORE1	5	19	8	11	4	7	9	3	8
OG0000001	CsiCORE2	7	5	9	5	4	5	6	2	2
OG0000003	CsiCORE3	2	4	6	2	2	5	2	1	4
OG0000005	CsiCORE4	4	2	5	2	2	2	3	1	2
OG0000007	CsiCORE5	2	1	5	2	4	1	2	1	2
OG0000002	CsiNON-CORE1	1	4	5	4	4	2	6	0	3
OG0000014	CsiNON-CORE10	0	2	1	1	1	1	1	0	0
OG0000015	CsiNON-CORE11	0	1	1	1	1	0	1	0	0
OG0000016	CsiNON-CORE12	0	3	1	0	0	0	0	0	0
OG0000017	CsiNON-CORE13	0	2	0	0	0	0	0	0	0
OG0000018	CsiNON-CORE14	0	2	0	0	0	0	0	0	0
OG0000004	CsiNON-CORE2	3	3	0	4	3	2	2	3	5
OG0000006	CsiNON-CORE3	2	3	4	4	2	2	5	0	0
OG0000008	CsiNON-CORE4	1	1	4	2	2	2	2	0	1
OG0000009	CsiNON-CORE5	5	1	3	3	1	0	1	0	0
OG0000010	CsiNON-CORE6	2	4	1	1	2	1	2	0	0
OG0000011	CsiNON-CORE7	0	0	1	1	1	1	2	0	4
OG0000012	CsiNON-CORE8	1	1	1	1	2	1	1	0	1
OG0000013	CsiNON-CORE9	0	1	1	1	1	1	1	1	1

## Sheet: S7
Table S7. Number of core genes and non-core genes in 9 genome
GeneID	CoreStatus
Contig111_G00008.t1-COL	non-core
Contig34_G00008.t1-COL	core
Contig53_G00015.t1-COL	non-core
Contig80_G00001.t1-COL	core
Contig80_G00003.t1-COL	core
Contig80_G00004.t1-COL	non-core
Contig80_G00006.t1-COL	core
Contig80_G00010.t1-COL	core
CSA004334.1-YK10	core
CSA005369.1-YK10	core
CSA006772.1-YK10	core
CSA008212.1-YK10	core
CSA016735.1-YK10	non-core
CSA019490.1-YK10	non-core
CSA020011.1-YK10	core
CSA020936.1-YK10	non-core
CSA022343.1-YK10	core
CSA026804.1-YK10	core
CSA034089.1-YK10	core
CSA036842.1-YK10	non-core
CSS0000049.1-shuchazao	core
CSS0000223.1-shuchazao	core
CSS0002552.1-shuchazao	core
CSS0004338.1-shuchazao	core
CSS0004434.1-shuchazao	non-core
CSS0005505.1-shuchazao	core
CSS0006343.1-shuchazao	core
CSS0007975.1-shuchazao	core
CSS0010911.1-shuchazao	core
CSS0012478.1-shuchazao	core
CSS0012706.1-shuchazao	non-core
CSS0013555.1-shuchazao	core
CSS0013756.1-shuchazao	non-core
CSS0013839.1-shuchazao	non-core
CSS0015676.1-shuchazao	non-core
CSS0018744.1-shuchazao	non-core
CSS0019833.1-shuchazao	core
CSS0023808.1-shuchazao	non-core
CSS0024726.1-shuchazao	core
CSS0024965.1-shuchazao	core
CSS0025755.1-shuchazao	non-core
CSS0027229.1-shuchazao	non-core
CSS0027651.1-shuchazao	non-core
CSS0029546.2-shuchazao	non-core
CSS0031334.1-shuchazao	non-core
CSS0031462.1-shuchazao	core
CSS0034333.1-shuchazao	non-core
CSS0039045.1-shuchazao	core
CSS0040027.1-shuchazao	non-core
CSS0044956.1-shuchazao	core
CSS0045875.1-shuchazao	core
CSS0047591.1-shuchazao	core
CSS0047736.1-shuchazao	non-core
GWHPABKB000234-DASZ	core
GWHPABKB000235-DASZ	core
GWHPABKB004947-DASZ	core
GWHPABKB004949-DASZ	non-core
GWHPABKB004951-DASZ	non-core
GWHPABKB006397-DASZ	non-core
GWHPABKB007919-DASZ	non-core
GWHPABKB007926-DASZ	non-core
GWHPABKB008078-DASZ	core
GWHPABKB008081-DASZ	core
GWHPABKB008089-DASZ	core
GWHPABKB010064-DASZ	non-core
GWHPABKB010206-DASZ	non-core
GWHPABKB010214-DASZ	non-core
GWHPABKB013885-DASZ	non-core
GWHPABKB015480-DASZ	core
GWHPABKB015602-DASZ	core
GWHPABKB018785-DASZ	core
GWHPABKB020541-DASZ	non-core
GWHPABKB023037-DASZ	core
GWHPABKB023865-DASZ	non-core
GWHPABKB023866-DASZ	non-core
GWHPABKB023868-DASZ	non-core
GWHPABKB023876-DASZ	core
GWHPABKB026202-DASZ	non-core
GWHPABKB026309-DASZ	core
GWHPABKB026534-DASZ	core
GWHPABKB026537-DASZ	core
GWHPABKB026538-DASZ	core
GWHPABKB026540-DASZ	core
GWHPABKB026543-DASZ	core
GWHPABKB026801-DASZ	non-core
GWHPABKB026874-DASZ	core
GWHPABKB027088-DASZ	core
GWHPABKB029341-DASZ	non-core
GWHPABKB029646-DASZ	non-core
GWHPABKB029649-DASZ	non-core
GWHPABKB029659-DASZ	non-core
GWHPABKB029714-DASZ	non-core
GWHPABKB030249-DASZ	core
GWHPABKB030282-DASZ	core
GWHPABKB030417-DASZ	non-core
GWHPABKB030433-DASZ	non-core
GWHPABKB030436-DASZ	non-core
GWHPABKB030520-DASZ	core
GWHPACFB000390-LJ43	core
GWHPACFB002643-LJ43	non-core
GWHPACFB002645-LJ43	core
GWHPACFB005265-LJ43	non-core
GWHPACFB006867-LJ43	non-core
GWHPACFB007251-LJ43	non-core
GWHPACFB007253-LJ43	core
GWHPACFB007258-LJ43	core
GWHPACFB010338-LJ43	core
GWHPACFB013211-LJ43	core
GWHPACFB013401-LJ43	core
GWHPACFB013403-LJ43	core
GWHPACFB018230-LJ43	non-core
GWHPACFB018423-LJ43	non-core
GWHPACFB018425-LJ43	non-core
GWHPACFB018428-LJ43	non-core
GWHPACFB018435-LJ43	core
GWHPACFB021700-LJ43	core
GWHPACFB021841-LJ43	non-core
GWHPACFB022018-LJ43	core
GWHPACFB022587-LJ43	non-core
GWHPACFB022593-LJ43	non-core
GWHPACFB023636-LJ43	core
GWHPACFB023637-LJ43	core
GWHPACFB024195-LJ43	core
GWHPACFB024450-LJ43	core
GWHPACFB024451-LJ43	core
GWHPACFB026905-LJ43	core
GWHPACFB027034-LJ43	core
GWHPACFB027336-LJ43	non-core
GWHPACFB027875-LJ43	core
GWHPACFB029544-LJ43	non-core
GWHPACFB031053-LJ43	core
GWHPAMJR012004-BY	non-core
GWHPAMJR012060-BY	non-core
GWHPAMJR013947-BY	core
GWHPAMJR014137-BY	non-core
GWHPAMJR014313-BY	core
GWHPAMJR014618-BY	core
GWHPAMJR014619-BY	core
GWHPAMJR014620-BY	core
GWHPAMJR014622-BY	core
GWHPAMJR015038-BY	non-core
GWHPAMJR015245-BY	non-core
GWHPAMJR015246-BY	non-core
GWHPAMJR015248-BY	non-core
GWHPAMJR015257-BY	non-core
GWHPAMJR015258-BY	non-core
GWHPAMJR015259-BY	non-core
GWHPAMJR022821-BY	core
GWHPAMJR025043-BY	core
GWHPAMJR025046-BY	core
GWHPAMJR025047-BY	core
GWHPAMJR025423-BY	core
GWHPAMJR025441-BY	core
GWHPAMJR029566-BY	core
GWHPAMJR030164-BY	core
GWHPAMJR030165-BY	core
GWHPAMJR030168-BY	core
GWHPAMJR030177-BY	non-core
GWHPAMJR030182-BY	core
GWHPAMJR030192-BY	core
GWHPAMJR033975-BY	non-core
GWHPAMJR033980-BY	non-core
GWHPAMJR033983-BY	non-core
GWHPAMJR034034-BY	non-core
GWHPAMJR040146-BY	core
GWHPAMJR040147-BY	core
GWHPASIV000589-TGY	core
GWHPASIV000590-TGY	core
GWHPASIV006877-TGY	core
GWHPASIV007294-TGY	core
GWHPASIV015687-TGY	non-core
GWHPASIV016426-TGY	core
GWHPASIV016427-TGY	core
GWHPASIV016441-TGY	non-core
GWHPASIV016442-TGY	non-core
GWHPASIV016444-TGY	non-core
GWHPASIV021801-TGY	non-core
GWHPASIV021804-TGY	non-core
GWHPASIV022172-TGY	core
GWHPASIV022174-TGY	core
GWHPASIV022176-TGY	core
GWHPASIV022649-TGY	core
GWHPASIV022765-TGY	non-core
GWHPASIV023333-TGY	core
GWHPASIV023334-TGY	core
GWHPASIV025258-TGY	non-core
GWHPASIV025261-TGY	non-core
GWHPASIV025269-TGY	non-core
GWHPASIV025271-TGY	non-core
GWHPASIV025607-TGY	non-core
GWHPASIV026535-TGY	core
GWHPASIV026754-TGY	core
GWHPASIV026759-TGY	core
GWHPASIV026760-TGY	core
GWHPASIV026864-TGY	non-core
GWHPASIV026865-TGY	non-core
GWHPASIV026881-TGY	non-core
GWHPASIV033546-TGY	core
GWHPASIV033550-TGY	non-core
GWHPASIV033554-TGY	non-core
GWHPASIV033555-TGY	non-core
GWHPASIV033558-TGY	non-core
GWHPASIV033560-TGY	non-core
GWHPASIV035459-TGY	non-core
GWHPASIV036252-TGY	non-core
GWHPASIV038958-TGY	core
GWHPASIV038962-TGY	core
GWHPASIV038967-TGY	core
GWHPASIV038975-TGY	core
GWHPASIV038979-TGY	non-core
GWHPASIV038990-TGY	core
GWHPASIV041017-TGY	non-core
GWHTAZTZ000619-HD	core
GWHTAZTZ006495-HD	core
GWHTAZTZ010496-HD	non-core
GWHTAZTZ015472-HD	core
GWHTAZTZ015476-HD	core
GWHTAZTZ015477-HD	core
GWHTAZTZ015478-HD	core
GWHTAZTZ015495-HD	non-core
GWHTAZTZ015497-HD	non-core
GWHTAZTZ015499-HD	non-core
GWHTAZTZ015500-HD	non-core
GWHTAZTZ020866-HD	non-core
GWHTAZTZ021235-HD	core
GWHTAZTZ021812-HD	non-core
GWHTAZTZ022364-HD	core
GWHTAZTZ024251-HD	non-core
GWHTAZTZ024252-HD	non-core
GWHTAZTZ024260-HD	non-core
GWHTAZTZ024265-HD	non-core
GWHTAZTZ025327-HD	core
GWHTAZTZ025526-HD	core
GWHTAZTZ025527-HD	core
GWHTAZTZ025620-HD	non-core
GWHTAZTZ025640-HD	non-core
GWHTAZTZ025836-HD	core
GWHTAZTZ031895-HD	core
GWHTAZTZ031898-HD	non-core
GWHTAZTZ031900-HD	non-core
GWHTAZTZ033690-HD	non-core
GWHTAZTZ034411-HD	non-core
GWHTAZTZ037074-HD	core
GWHTAZTZ037091-HD	non-core
GWHTAZTZ037092-HD	non-core
GWHTAZTZ037137-HD	core
GWHTAZTZ037139-HD	core
GWHTAZTZ039322-HD	non-core
GWHTBGBN000924-CCH	core
GWHTBGBN007579-CCH	non-core
GWHTBGBN008874-CCH	core
GWHTBGBN008875-CCH	core
GWHTBGBN009272-CCH	core
GWHTBGBN009275-CCH	non-core
GWHTBGBN012566-CCH	non-core
GWHTBGBN012567-CCH	non-core
GWHTBGBN015656-CCH	core
GWHTBGBN015674-CCH	non-core
GWHTBGBN015679-CCH	non-core
GWHTBGBN015694-CCH	core
GWHTBGBN020099-CCH	non-core
GWHTBGBN025903-CCH	non-core
GWHTBGBN027049-CCH	core
GWHTBGBN027059-CCH	core
GWHTBGBN027068-CCH	core
GWHTBGBN040417-CCH	core
GWHTBGBN040419-CCH	core
GWHTBGBN040421-CCH	core
GWHTBGBN040422-CCH	core
GWHTBGBN040424-CCH	core
GWHTBGBN040425-CCH	core
GWHTBGBN044185-CCH	non-core
GWHTBGBN044187-CCH	non-core
GWHTBGBN044203-CCH	core
GWHTBGBN045318-CCH	non-core
GWHTBGBN047942-CCH	core
GWHTBGBN047943-CCH	core
GWHTBGBN047945-CCH	core
GWHTBGBN048808-CCH	non-core
GWHTBGBN049309-CCH	core
GWHTBGBN049811-CCH	core
GWHTBGBN049812-CCH	core
GWHTBGBN049817-CCH	core
GWHTBGBN049820-CCH	non-core
GWHTBGBN049821-CCH	core
GWHTBGBN049824-CCH	non-core
GWHTBGBN049825-CCH	core
GWHTBGBN049830-CCH	non-core
GWHTBGBN049831-CCH	non-core
GWHTBGBN056060-CCH	core
GWHTBGBN056337-CCH	non-core
GWHTBGBN056368-CCH	non-core
GWHTBGBN056529-CCH	core
GWHTBGBN056531-CCH	core
GWHTBGBN058242-CCH	non-core
GWHTBGBN058553-CCH	non-core
GWHTBGBN058554-CCH	non-core
GWHTBGBN058560-CCH	non-core
GWHTBGBN058565-CCH	non-core
GWHTBGBN058566-CCH	non-core
GWHTBGBN058568-CCH	non-core
GWHTBGBN058575-CCH	non-core
GWHTBGBN059213-CCH	core
GWHTBGBN059217-CCH	non-core
GWHTBGBN059227-CCH	non-core
GWHTBGBN059233-CCH	core
GWHTBGBN059238-CCH	core
LG01_G00696.t1-COL	core
LG01_G00698.t1-COL	core
LG06_G01496.t1-COL	core
LG06_G01497.t1-COL	core
LG06_G01499.t1-COL	core
LG06_G01500.t1-COL	core
LG06_G01501.t1-COL	core
LG06_G01511.t1-COL	non-core
LG06_G01513.t1-COL	non-core
LG06_G01516.t1-COL	non-core
LG06_G01517.t1-COL	non-core
LG07_G02400.t1-COL	non-core
LG07_G02601.t1-COL	core
LG07_G02893.t1-COL	core
LG07_G02899.t1-COL	core
LG07_G03262.t1-COL	core
LG07_G03263.t1-COL	core
LG07_G03265.t1-COL	core
LG07_G03694.t1-COL	non-core
LG09_G00470.t1-COL	non-core
LG09_G00640.t1-COL	non-core
LG09_G01718.t1-COL	core
LG09_G01721.t1-COL	core
LG09_G01724.t1-COL	core
LG09_G01729.t1-COL	core
LG09_G01732.t1-COL	core
LG09_G01839.t1-COL	non-core
LG09_G01865.t1-COL	non-core
LG09_G02112.t1-COL	core
LG10_G01607.t1-COL	non-core
LG10_G02986.t1-COL	core
LG10_G02989.t1-COL	non-core
LG10_G02993.t1-COL	non-core
LG11_G00232.t1-COL	non-core
LG12_G02308.t1-COL	core
LG12_G02312.t1-COL	core
LG12_G02314.t1-COL	core
LG12_G02324.t1-COL	core
LG12_G02336.t1-COL	non-core
LG12_G02338.t1-COL	non-core
LG12_G02341.t1-COL	core
LG12_G02345.t1-COL	core
LG12_G02348.t1-COL	core
LG12_G02351.t1-COL	core
LG13_G02760.t1-COL	non-core
LG13_G02761.t1-COL	non-core
LG13_G02763.t1-COL	non-core
LG15_G00483.t1-COL	non-core

## Sheet: S8
Table S8. Number of core genes and non-core genes in subfamily
Subfamily	core	non-core
TPS-a	102	22
TPS-b	65	78
TPS-c	0	8
TPS-e/f	0	32
TPS-g	23	25

## Sheet: S9
Table S9. Mann–Whitney U
metric	wild_n	wild_mean±sd	wild_median(IQR)	cultivated_n	cult_mean±sd	cult_median(IQR)	test	U	p_value	effect_Cliffs_delta	direction
Total genes in core OGs per species	3	32.33 ± 5.69	34.00 (IQR 30.00–35.50)	6	19.17 ± 6.40	20.00 (IQR 18.00–22.00)	Mann–Whitney U (two-sided)	17	0.0508393	0.888889	wild > cultivated
Total genes in non-core OGs per species	3	21.00 ± 3.46	19.00 (IQR 19.00–22.00)	6	13.33 ± 5.47	14.00 (IQR 11.50–17.25)	Mann–Whitney U (two-sided)	17	0.0488846	0.888889	wild > cultivated
Core fraction (core / all genes) per species	3	0.60 ± 0.05	0.58 (IQR 0.58–0.62)	6	0.60 ± 0.07	0.61 (IQR 0.56–0.66)	Mann–Whitney U (two-sided)	8	0.896851	-0.111111	wild < cultivated

## Sheet: S10
Table S10. Fisher’s exact test
wild_core	wild_noncore	cultivated_core	cultivated_noncore	odds_ratio	fisher_exact_p	chi2	chi_square_p	dof
97	63	115	80	1.07108	0.82789	0.0995443	0.752377	1

[truncated: 6 more sheets: S11, S12, S13, S14, S15, S16]
